# Supplementary material for: Metabolite Profile Characterization of Cyanobacterial Strains with Bioactivity on Lipid Metabolism Using In Vivo and In Vitro Approaches
Source: Mar Drugs. 2023 Sep 19;21(9):498. doi: 10.3390/md21090498 (PMC10533020; doi:10.3390/md21090498)
Supplement: Supplementary file 1 [file marinedrugs-21-00498-s001.zip]

Archive with 1 entries (1 files):
- marinedrugs-2592505-supplementary.pdf
